# Supplementary material for: Double-Labeling Method for Visualization and Quantification of Membrane-Associated Proteins in Lactococcus lactis
Source: Int J Mol Sci. 2023 Jun 24;24(13):10586. doi: 10.3390/ijms241310586 (PMC10341821; doi:10.3390/ijms241310586)
Supplement: Supplementary file 1 [file ijms-24-10586-s001.zip]

Archive with 1 entries (1 files):
- ijms-2417594-supplementary.pdf
